# Supplementary material for: Regeneration of the Eyespot and Flagellum in Euglena gracilis during Cell Division
Source: Plants (Basel). 2021 Sep 24;10(10):2004. doi: 10.3390/plants10102004 (PMC8537169; doi:10.3390/plants10102004)
Supplement: Supplementary file 1 [file plants-10-02004-s001.zip]

Archive with 8 entries (8 files):
- Fig_66_S1.png
- Fig_66_S2.png
- Fig_66_S5.png
- Fig_66_S7.png
- Movie_66_S3.mov
- Movie_66_S4.mov
- Movie_66_S6.mov
- supplementary files 1390944.pdf
